# Supplementary material for: Efficacy of therapeutic suggestions under general anesthesia: a systematic review and meta-analysis of randomized controlled trials
Source: BMC Anesthesiol. 2016 Dec 22;16:125. doi: 10.1186/s12871-016-0292-0 (PMC5178078; doi:10.1186/s12871-016-0292-0)
Supplement: Additional file 6: — Data with descriptive and effect size related information. (XLSX 60.6 kb) [file 12871_2016_292_MOESM6_ESM.xlsx]

## Sheet: Rosendahl et al.
Study name	Outcome	Time point	Data format	Odds ratio	Hedges's g	Standard Error	Sample size	Sample size N>20	Anaesthesia	Anaesthesia2	Publication year	no sickness suggestions	no pain suggestions	Outcome construct	Effect size approximated	Effect size set to zero	Effect size approximated or set to zero	Length of intervention (min)	Affirmativity	Accompanied by music	Random sequence generation	Allocation concealment	Blinding of participants	Blinding of medical personnel	Blinding of outcome assessment	Addressing incomplete outcome data	Selective Reporting
								0 = N < 20 1 = N > 20	999 = unclear / missing information			0 = no 1 = yes	0 = no 1 = yes		0 = no 1 = yes	0 = no 1 = yes	0 = no 1 = yes	999 = unclear / missing information	1 = affirmative 2 = non-affirmative 3 = affirmative and non-affirmative 999 = unclear / missing information	0 = no 1 = yes	1 = low risk of bias 2 = high risk of bias 999 = unclear / missing information	1 = low risk of bias 2 = high risk of bias 999 = unclear / missing information	1 = low risk of bias 2 = high risk of bias 999 = unclear / missing information	1 = low risk of bias 2 = high risk of bias 999 = unclear / missing information	1 = low risk of bias 2 = high risk of bias 999 = unclear / missing information	1 = low risk of bias 2 = high risk of bias 999 = unclear / missing information	1 = low risk of bias 2 = high risk of bias 999 = unclear / missing information
Bethune 1993	mental distress	1	Independent groups (Sample size, p)	1.00008	4.53317e-05	0.35848	33	0	Inhalation	other	1993	1	1	mood	0	1	1	999	3	1	999	999	1	1	1	999	2
Bethune 1993	mental distress	2	Independent groups (Sample size, p)	1.00008	4.53317e-05	0.35848	33	0	Inhalation	other	1993	1	1	anxiety	0	1	1	999	3	1	999	999	1	1	1	999	2
Bethune 1993	pain intensity	1	Independent groups (Sample size, p)	1.00008	4.53317e-05	0.35848	33	0	Inhalation	other	1993	1	1	pain intensity	0	1	1	999	3	1	999	999	1	1	1	999	2
Bethune 1993	PONV	1	Independent groups (Sample size, p)	1.00008	4.53317e-05	0.35848	33	0	Inhalation	other	1993	1	1	PONV	0	1	1	999	3	1	999	999	1	1	1	999	2
Bethune 1993	recovery	1	Independent groups (Sample size, p)	1.00008	4.53317e-05	0.35848	33	0	Inhalation	other	1993	1	1	mobility	0	1	1	999	3	1	999	999	1	1	1	999	2
Bethune 1993	recovery	2	Independent groups (Sample size, p)	1.00008	4.53317e-05	0.35848	33	0	Inhalation	other	1993	1	1	general recovery	0	1	1	999	3	1	999	999	1	1	1	999	2
Bethune 1993	length of procedure	1	Independent groups (means, p)	1.0008	0.000429349	0.33982	33	0	Inhalation	other	1993	1	1	length of procedure	0	1	1	999	3	1	999	999	1	1	1	999	2
Block 1991	antiemetics	1	Cohort 2x2 (Non-Events)	0.794823	-0.126146	0.164325	209	1	Inhalation	other	1991	1	1	antiemetics	0	0	0	999	1	0	999	999	1	1	1	1	2
Block 1991	antiemetics	2	Cohort 2x2 (Non-Events)	0.847619	-0.0908172	0.202315	209	1	Inhalation	other	1991	1	1	antiemetics	0	0	0	999	1	0	999	999	1	1	1	1	2
Block 1991	antiemetics	3	Cohort 2x2 (Non-Events)	1.02016	0.0109616	0.21998	209	1	Inhalation	other	1991	1	1	antiemetics	0	0	0	999	1	0	999	999	1	1	1	1	2
Block 1991	antiemetics	4	Cohort 2x2 (Non-Events)	0.911031	-0.0511858	0.163168	209	1	Inhalation	other	1991	1	1	antiemetics	0	0	0	999	1	0	999	999	1	1	1	1	2
Block 1991	pain medication	1	Cohort 2x2 (Non-Events)	0.64214	-0.243324	0.259531	209	1	Inhalation	other	1991	1	1	analgetics	0	0	0	999	1	0	999	999	1	1	1	1	2
Block 1991	pain medication	2	Cohort 2x2 (Non-Events)	0.892857	-0.0622547	0.178205	209	1	Inhalation	other	1991	1	1	analgetics	0	0	0	999	1	0	999	999	1	1	1	1	2
Block 1991	pain medication	3	Cohort 2x2 (Non-Events)	0.906726	-0.0537874	0.15685	209	1	Inhalation	other	1991	1	1	analgetics	0	0	0	999	1	0	999	999	1	1	1	1	2
Block 1991	pain medication	4	Cohort 2x2 (Non-Events)	0.947692	-0.0295129	0.182341	209	1	Inhalation	other	1991	1	1	analgetics	0	0	0	999	1	0	999	999	1	1	1	1	2
Block 1991	pain medication	5	Cohort 2x2 (Non-Events)	1.64359	0.272953	0.273151	209	1	Inhalation	other	1991	1	1	analgetics	0	0	0	999	1	0	999	999	1	1	1	1	2
Block 1991	pain medication	6	Cohort 2x2 (Non-Events)	0.738538	-0.166492	0.156077	209	1	Inhalation	other	1991	1	1	analgetics	0	0	0	999	1	0	999	999	1	1	1	1	2
Block 1991	pain medication	7	Cohort 2x2 (Non-Events)	0.775	-0.14002	0.161323	209	1	Inhalation	other	1991	1	1	analgetics	0	0	0	999	1	0	999	999	1	1	1	1	2
Block 1991	length of procedure	1	Independent groups (means, SD's)	0.794794	-0.126166	0.138107	209	1	Inhalation	other	1991	1	1	length of procedure	0	0	0	999	1	0	999	999	1	1	1	1	2
Block 1991	length of procedure	2	Independent groups (means, SD's)	0.788803	-0.130322	0.138116	209	1	Inhalation	other	1991	1	1	length of procedure	0	0	0	999	1	0	999	999	1	1	1	1	2
Boeke 1988	mental distress	1	Cohort 2x2 (Events)	3.15789	0.624018	0.483645	50	1	Neurolept	Neurolept	1988	1	0	well-being	0	0	0	72.5	1	1	999	999	1	1	1	1	2
Boeke 1988	pain intensity	1	Cohort 2x2 (Non-Events)	2.2	0.427872	0.334435	50	1	Neurolept	Neurolept	1988	1	0	pain intensity	0	0	0	72.5	1	1	999	999	1	1	1	1	2
Boeke 1988	PONV	1	Cohort 2x2 (Non-Events)	2.24	0.43765	0.31359	50	1	Neurolept	Neurolept	1988	1	0	PONV	0	0	0	72.5	1	1	999	999	1	1	1	1	2
Boeke 1988	recovery	2	Cohort 2x2 (Events)	0.733333	-0.168312	0.309008	50	1	Neurolept	Neurolept	1988	1	0	general recovery	0	0	0	72.5	1	1	999	999	1	1	1	1	2
Boeke 1988	length of procedure	1	Independent groups (Sample size, p)	0.808102	-0.115625	0.278863	50	1	Neurolept	Neurolept	1988	1	0	length of procedure	0	0	0	72.5	1	1	999	999	1	1	1	1	2
Boeke 1988	physiological parameters	1	Independent groups (Sample size, p)	1	0	0.278623	50	1	Neurolept	Neurolept	1988	1	0	blood loss	0	0	0	72.5	1	1	999	999	1	1	1	1	2
Bonke 1986	mental distress	1	Independent groups (means, SD's)	1.8644	0.339059	0.254695	61	1	Neurolept	Neurolept	1986	1	0	well-being	0	0	0	128	1	1	999	999	1	1	1	1	2
Bonke 1986	mental distress	2	Independent groups (means, SD's)	1.54185	0.235669	0.253737	61	1	Neurolept	Neurolept	1986	1	0	well-being	0	0	0	128	1	1	999	999	1	1	1	1	2
Bonke 1986	mental distress	3	Independent groups (means, SD's)	1.36938	0.171102	0.253313	61	1	Neurolept	Neurolept	1986	1	0	relaxation	0	0	0	128	1	1	999	999	1	1	1	1	2
Bonke 1986	mental distress	4	Independent groups (means, SD's)	2.57846	0.515547	0.257111	61	1	Neurolept	Neurolept	1986	1	0	well-being	0	0	0	128	1	1	999	999	1	1	1	1	2
Bonke 1986	pain intensity	1	Independent groups (means, SD's)	1.57224	0.246292	0.25382	61	1	Neurolept	Neurolept	1986	1	0	pain intensity	0	0	0	128	1	1	999	999	1	1	1	1	2
Bonke 1986	pain intensity	2	Independent groups (means, SD's)	1.97422	0.370213	0.255051	61	1	Neurolept	Neurolept	1986	1	0	pain intensity	0	0	0	128	1	1	999	999	1	1	1	1	2
Bonke 1986	pain medication	1	Independent groups (means, SD's)	1.19887	0.0987234	0.252997	61	1	Neurolept	Neurolept	1986	1	0	analgetics	0	0	0	128	1	1	999	999	1	1	1	1	2
Bonke 1986	PONV	1	Independent groups (means, SD's)	2.3376	0.462172	0.256278	61	1	Neurolept	Neurolept	1986	1	0	PONV	0	0	0	128	1	1	999	999	1	1	1	1	2
Bonke 1986	PONV	2	Independent groups (means, SD's)	1.45433	0.20386	0.253511	61	1	Neurolept	Neurolept	1986	1	0	PONV	0	0	0	128	1	1	999	999	1	1	1	1	2
Bonke 1986	PONV	3	Independent groups (means, SD's)	1.23541	0.115066	0.253053	61	1	Neurolept	Neurolept	1986	1	0	PONV	0	0	0	128	1	1	999	999	1	1	1	1	2
Bonke 1986	PONV	4	Independent groups (means, SD's)	1.85591	0.336574	0.254668	61	1	Neurolept	Neurolept	1986	1	0	PONV	0	0	0	128	1	1	999	999	1	1	1	1	2
Bonke 1986	PONV	5	Independent groups (means, SD's)	1.82931	0.328719	0.254584	61	1	Neurolept	Neurolept	1986	1	0	PONV	0	0	0	128	1	1	999	999	1	1	1	1	2
Bonke 1986	recovery	6	Independent groups (means, SD's)	1.27024	0.130199	0.253113	61	1	Neurolept	Neurolept	1986	1	0	general recovery	0	0	0	128	1	1	999	999	1	1	1	1	2
Bonke 1986	length of procedure	1	Independent groups (means, SD's)	1.08697	0.0453896	0.252872	61	1	Neurolept	Neurolept	1986	1	0	length of procedure	0	0	0	128	1	1	999	999	1	1	1	1	2
Bonke 1986	physiological parameters	1	Independent groups (means, SD's)	1.28255	0.135446	0.253136	61	1	Neurolept	Neurolept	1986	1	0	blood loss	0	0	0	128	1	1	999	999	1	1	1	1	2
Caseley-Rondi 1994	mental distress	1	Cohen's d, SE	1	0	0.202368	96	1	Inhalation	other	1994	0	0	anxiety	0	1	1	90	999	1	999	999	1	1	1	999	2
Caseley-Rondi 1994	mental distress	2	Cohen's d, SE	1	0	0.202368	96	1	Inhalation	other	1994	0	0	mood	0	1	1	90	999	1	999	999	1	1	1	999	2
Caseley-Rondi 1994	pain intensity	1	Cohen's d, SE	1	0	0.202368	96	1	Inhalation	other	1994	0	0	pain intensity	0	1	1	90	999	1	999	999	1	1	1	999	2
Caseley-Rondi 1994	pain medication	1	Independent groups (means, p)	2.31857	0.458794	0.233218	96	1	Inhalation	other	1994	0	0	analgetics	1	0	1	90	999	1	999	999	1	1	1	999	2
Caseley-Rondi 1994	PONV	3	Cohen's d, SE	1	0	0.202368	96	1	Inhalation	other	1994	0	0	PONV	0	1	1	90	999	1	999	999	1	1	1	999	2
Caseley-Rondi 1994	recovery	1	Cohen's d, SE	1	0	0.202368	96	1	Inhalation	other	1994	0	0	general recovery	0	1	1	90	999	1	999	999	1	1	1	999	2
Caseley-Rondi 1994	recovery	2	Cohen's d, SE	1	0	0.202368	96	1	Inhalation	other	1994	0	0	general recovery	0	1	1	90	999	1	999	999	1	1	1	999	2
Cowan 2001	recovery	1	Independent groups (means, p)	1.64007	0.264498	0.388123	27	0	Inhalation	other	2001	0	0	general recovery	1	0	1	23	1	0	999	999	1	1	1	1	2
Cowan 2001	recovery	2	Independent groups (means, p)	4.43147	0.795909	0.401341	27	0	Inhalation	other	2001	0	0	general recovery	1	0	1	23	1	0	999	999	1	1	1	1	2
Cowan 2001	recovery	3	Independent groups (means, p)	4.43147	0.795909	0.401341	27	0	Inhalation	other	2001	0	0	general recovery	1	0	1	23	1	0	999	999	1	1	1	1	2
Cowan 2001	recovery	4	Independent groups (means, p)	1.64007	0.264498	0.388123	27	0	Inhalation	other	2001	0	0	general recovery	1	0	1	23	1	0	999	999	1	1	1	1	2
Dawson 2001 (1)	antiemetics	1	Independent groups (means, SD's)	1.14784	0.0747424	0.329006	70	1	Neurolept	Neurolept	2001	0	1	antiemetics	1	0	1	99	3	0	1	999	1	1	1	999	2
Dawson 2001 (1)	pain intensity	1	Independent groups (means, SD's)	0.727978	-0.172104	0.329394	70	1	Neurolept	Neurolept	2001	0	1	pain intensity	1	0	1	99	3	0	1	999	1	1	1	999	2
Dawson 2001 (1)	pain medication	1	Independent groups (means, SD's)	0.679612	-0.209373	0.329623	70	1	Neurolept	Neurolept	2001	0	1	analgetics	1	0	1	99	3	0	1	999	1	1	1	999	2
Dawson 2001 (1)	PONV	1	Cohort 2x2 (Non-Events)	0.638889	-0.242869	0.409719	70	1	Neurolept	Neurolept	2001	0	1	PONV	0	0	0	99	3	0	1	999	1	1	1	999	2
Dawson 2001 (1)	PONV	2	Cohort 2x2 (Non-Events)	0.62069	-0.258535	0.435562	70	1	Neurolept	Neurolept	2001	0	1	PONV	0	0	0	99	3	0	1	999	1	1	1	999	2
Dawson 2001 (1)	length of procedure	1	Independent groups (means, SD's)	0.389089	-0.511704	0.333123	70	1	Neurolept	Neurolept	2001	1	0	length of procedure	0	0	0	99	3	0	1	999	1	1	1	999	2
Dawson 2001 (2)	antiemetics	1	Independent groups (means, SD's)	1.30196	0.142985	0.330356	69	1	Neurolept	Neurolept	2001	1	0	antiemetics	1	0	1	99	3	0	1	999	1	1	1	999	2
Dawson 2001 (2)	pain intensity	1	Independent groups (means, SD's)	0.785182	-0.131048	0.330302	69	1	Neurolept	Neurolept	2001	1	0	pain intensity	1	0	1	99	3	0	1	999	1	1	1	999	2
Dawson 2001 (2)	pain medication	1	Independent groups (means, SD's)	0.970675	-0.0161283	0.330024	69	1	Neurolept	Neurolept	2001	1	0	analgetics	1	0	1	99	3	0	1	999	1	1	1	999	2
Dawson 2001 (2)	PONV	1	Cohort 2x2 (Non-Events)	1.08333	0.0433733	0.422493	69	1	Neurolept	Neurolept	2001	1	0	PONV	0	0	0	99	3	0	1	999	1	1	1	999	2
Dawson 2001 (2)	PONV	2	Cohort 2x2 (Non-Events)	1.08	0.0417035	0.418179	69	1	Neurolept	Neurolept	2001	1	0	PONV	0	0	0	99	3	0	1	999	1	1	1	999	2
Dawson 2001 (2)	length of procedure	1	Independent groups (means, SD's)	0.544469	-0.329432	0.331802	69	1	Neurolept	Neurolept	2001	1	0	length of procedure	0	0	0	99	3	0	1	999	1	1	1	999	2
Dawson 2001 (3)	antiemetics	1	Independent groups (means, SD's)	1.46708	0.207686	0.330729	69	1	Neurolept	Neurolept	2001	1	1	antiemetics	1	0	1	99	3	0	1	999	1	1	1	999	2
Dawson 2001 (3)	pain intensity	1	Independent groups (means, SD's)	1.88379	0.343163	0.331953	69	1	Neurolept	Neurolept	2001	1	1	pain intensity	1	0	1	99	3	0	1	999	1	1	1	999	2
Dawson 2001 (3)	pain medication	1	Independent groups (means, SD's)	0.858085	-0.0829354	0.330132	69	1	Neurolept	Neurolept	2001	1	1	analgetics	1	0	1	99	3	0	1	999	1	1	1	999	2
Dawson 2001 (3)	PONV	1	Cohort 2x2 (Non-Events)	0.925926	-0.0417035	0.418179	69	1	Neurolept	Neurolept	2001	1	1	PONV	0	0	0	99	3	0	1	999	1	1	1	999	2
Dawson 2001 (3)	PONV	2	Cohort 2x2 (Non-Events)	1.08	0.0417035	0.418179	69	1	Neurolept	Neurolept	2001	1	1	PONV	0	0	0	99	3	0	1	999	1	1	1	999	2
Dawson 2001 (3)	length of procedure	1	Independent groups (means, SD's)	1.26884	0.129025	0.330293	69	1	Neurolept	Neurolept	2001	1	0	length of procedure	0	0	0	99	3	0	1	999	1	1	1	999	2
De Houwer 1996	mental distress	1	Independent groups (means, SD's)	0.421034	-0.467447	0.314703	30	0	Intraveneous	other	1996	1	0	mood	0	0	0	90	3	1	999	999	1	1	1	1	2
De Houwer 1996	mental distress	2	Independent groups (means, SD's)	0.469757	-0.408275	0.313672	30	0	Intraveneous	other	1996	1	0	anxiety	0	0	0	90	3	1	999	999	1	1	1	1	2
De Houwer 1996	recovery	1	Independent groups (means, SD's)	0.773904	-0.138502	0.310719	30	0	Intraveneous	other	1996	1	0	recovery nurse rating	0	0	0	90	3	1	999	999	1	1	1	1	2
De Houwer 1996	recovery	2	Independent groups (means, SD's)	0.575432	-0.29863	0.312124	30	0	Intraveneous	other	1996	1	0	recovery nurse rating	0	0	0	90	3	1	999	999	1	1	1	1	2
De Houwer 1996	length of procedure	1	Independent groups (means, SD's)	1.72117	0.293426	0.312062	30	0	Intraveneous	other	1996	1	0	length of procedure	0	0	0	90	3	1	999	999	1	1	1	1	2
De Houwer 1996	physiological parameters	1	Independent groups (means, SD's)	4.01518	0.751166	0.321496	30	0	Intraveneous	other	1996	1	0	blood pressure	0	0	0	90	3	1	999	999	1	1	1	1	2
De Houwer 1996	physiological parameters	2	Independent groups (means, SD's)	2.14355	0.412017	0.313733	30	0	Intraveneous	other	1996	1	0	noradrenalin	0	0	0	90	3	1	999	999	1	1	1	1	2
De Houwer 1996	physiological parameters	3	Independent groups (means, SD's)	2.65388	0.527419	0.315886	30	0	Intraveneous	other	1996	1	0	adrenalin	0	0	0	90	3	1	999	999	1	1	1	1	2
Eberhart 1998	antiemetics	1	Cohort 2x2 (Non-Events)	4.95868	0.873124	0.279914	71	1	Neurolept	Neurolept	1998	1	0	antiemetics	0	0	0	62.4	3	0	999	999	1	1	1	1	2
Eberhart 1998	pain medication	1	Independent groups (means, SD's)	1.15033	0.0763728	0.234878	71	1	Neurolept	Neurolept	1998	1	0	analgetics	0	0	0	62.4	3	0	999	999	1	1	1	1	2
Eberhart 1998	PONV	1	Cohort 2x2 (Non-Events)	6.70588	1.03773	0.320201	71	1	Neurolept	Neurolept	1998	1	0	PONV	0	0	0	62.4	3	0	999	999	1	1	1	1	2
Eberhart 1998	PONV	2	Cohort 2x2 (Non-Events)	4.42308	0.810793	0.278271	71	1	Neurolept	Neurolept	1998	1	0	PONV	0	0	0	62.4	3	0	999	999	1	1	1	1	2
Eberhart 1998	PONV	3	Cohort 2x2 (Non-Events)	3.22876	0.639162	0.278606	71	1	Neurolept	Neurolept	1998	1	0	PONV	0	0	0	62.4	3	0	999	999	1	1	1	1	2
Eberhart 1998	length of procedure	1	Independent groups (means, SD's)	0.709148	-0.187419	0.235316	71	1	Neurolept	Neurolept	1998	1	0	length of procedure	0	0	0	62.4	3	0	999	999	1	1	1	1	2
Eberhart 1998	length of procedure	2	Independent groups (means, SD's)	0.542148	-0.333851	0.236456	71	1	Neurolept	Neurolept	1998	1	0	length of procedure	0	0	0	62.4	3	0	999	999	1	1	1	1	2
Evans & Richardson 1988	mental distress	1	Independent groups (Sample size, p)	1.00007	3.95986e-05	0.313824	39	0	Inhalation	other	1988	1	1	anxiety	0	1	1	68	3	0	999	999	1	1	1	999	2
Evans & Richardson 1988	mental distress	2	Independent groups (Sample size, p)	1.00007	3.95986e-05	0.313824	39	0	Inhalation	other	1988	1	1	negative mood	0	1	1	68	3	0	999	999	1	1	1	999	2
Evans & Richardson 1988	pain intensity	1	Independent groups (means, SD's)	1.22831	0.111063	0.314076	39	0	Inhalation	other	1988	1	1	pain intensity	0	0	0	68	3	0	999	999	1	1	1	999	2
Evans & Richardson 1988	PONV	1	Independent groups (means, SD's)	2.12528	0.407166	0.317192	39	0	Inhalation	other	1988	1	1	PONV	0	0	0	68	3	0	999	999	1	1	1	999	2
Evans & Richardson 1988	PONV	2	Cohort 2x2 (Non-Events)	1.86667	0.337092	0.374084	39	0	Inhalation	other	1988	1	1	PONV	0	0	0	68	3	0	999	999	1	1	1	999	2
Evans & Richardson 1988	recovery	1	Independent groups (means, SD's)	5.62659	0.932985	0.331127	39	0	Inhalation	other	1988	1	1	pyrexia	0	0	0	68	3	0	999	999	1	1	1	999	2
Evans & Richardson 1988	recovery	2	Independent groups (means, SD's)	3.96546	0.744023	0.324934	39	0	Inhalation	other	1988	1	1	bowel difficulties	0	0	0	68	3	0	999	999	1	1	1	999	2
Evans & Richardson 1988	recovery	3	Independent groups (means, SD's)	1.33259	0.155068	0.314314	39	0	Inhalation	other	1988	1	1	flatulence	0	0	0	68	3	0	999	999	1	1	1	999	2
Evans & Richardson 1988	recovery	4	Independent groups (means, SD's)	2.45959	0.486066	0.318613	39	0	Inhalation	other	1988	1	1	mobility	0	0	0	68	3	0	999	999	1	1	1	999	2
Evans & Richardson 1988	recovery	5	Independent groups (means, SD's)	2.35322	0.462191	0.318157	39	0	Inhalation	other	1988	1	1	micturition	0	0	0	68	3	0	999	999	1	1	1	999	2
Evans & Richardson 1988	recovery	6	Cohort 2x2 (Events)	12.4444	1.36168	0.430008	39	0	Inhalation	other	1988	1	1	recovery	0	0	0	68	3	0	999	999	1	1	1	999	2
Evans & Richardson 1988	recovery	7	Cohort 2x2 (Non-Events)	0.944444	-0.03087	0.570128	39	0	Inhalation	other	1988	1	1	complications	0	0	0	68	3	0	999	999	1	1	1	999	2
Evans & Richardson 1988	length of procedure	1	Independent groups (means, SD's)	0.683136	-0.205803	0.314688	39	0	Inhalation	other	1988	1	1	length of procedure	0	0	0	68	3	0	999	999	1	1	1	999	2
Evans & Richardson 1988	physiological parameters	1	Independent groups (means, SD's)	0.950907	-0.0271868	0.313839	39	0	Inhalation	other	1988	1	1	blood loss	0	0	0	68	3	0	999	999	1	1	1	999	2
Furlong & Read 1993	mental distress	1	Means, t in each group	0.999897	-5.61656e-05	0.191216	108	1	Inhalation	other	1993	0	0	anxiety	0	0	0	999	1	1	999	999	1	999	1	1	2
Furlong & Read 1993	pain intensity	1	Independent groups (means, SD's)	1.21658	0.107317	0.191356	108	1	Inhalation	other	1993	0	0	pain intensity	0	0	0	999	1	1	999	999	1	999	1	1	2
Furlong & Read 1993	pain medication	1	Independent groups (means, SD's)	1.59718	0.256323	0.19201	108	1	Inhalation	other	1993	0	0	analgetics	0	0	0	999	1	1	999	999	1	999	1	1	2
Furlong & Read 1993	PONV	1	Cohort 2x2 (Non-Events)	2.5	0.501595	0.233055	108	1	Inhalation	other	1993	0	0	PONV	0	0	0	999	1	1	999	999	1	999	1	1	2
Furlong & Read 1993	PONV	2	Cohort 2x2 (Non-Events)	1.19048	0.0954443	0.213518	108	1	Inhalation	other	1993	0	0	PONV	0	0	0	999	1	1	999	999	1	999	1	1	2
Furlong & Read 1993	PONV	3	Cohort 2x2 (Non-Events)	1.66667	0.279636	0.304861	108	1	Inhalation	other	1993	0	0	PONV	0	0	0	999	1	1	999	999	1	999	1	1	2
Furlong & Read 1993	recovery	4	Cohort 2x2 (Non-Events)	1.71429	0.295057	0.360673	108	1	Inhalation	other	1993	0	0	mobility	0	0	0	999	1	1	999	999	1	999	1	1	2
Furlong & Read 1993	recovery	5	Cohort 2x2 (Non-Events)	1.57895	0.250038	0.238743	108	1	Inhalation	other	1993	0	0	bowel difficulties	0	0	0	999	1	1	999	999	1	999	1	1	2
Furlong & Read 1993	recovery	6	Cohort 2x2 (Non-Events)	0.927273	-0.0413343	0.781447	108	1	Inhalation	other	1993	0	0	micturition	0	0	0	999	1	1	999	999	1	999	1	1	2
Furlong & Read 1993	recovery	7	Cohen's d, SE	1	0	0.0367376	108	1	Inhalation	other	1993	0	0	wound healing	0	0	0	999	1	1	999	999	1	999	1	1	2
Furlong 1990	mental distress	1	Independent groups (Sample size, p)	1.00011	5.58218e-05	0.438895	19	0	Inhalation	other	1990	0	0	mood	1	0	1	999	999	0	999	999	1	1	1	1	2
Furlong 1990	pain medication	1	Independent groups (means, p)	7.1958	1.03933	0.470165	19	0	Inhalation	other	1990	0	0	analgesics	0	1	1	999	999	0	999	999	1	1	1	1	2
Furlong 1990	length of procedure	1	Independent groups (means, p)	1.00106	0.000558218	0.438895	19	0	Inhalation	other	1990	0	0	length of procedure	0	1	1	999	999	0	999	999	1	1	1	1	2
Jelicic 1993 (1)	mental distress	1	Cohort 2x2 (Events)	1.875	0.336476	0.506233	42	1	Neurolept	Neurolept	1993	1	0	well-being	0	0	0	57	3	1	999	999	1	1	1	1	2
Jelicic 1993 (1)	mental distress	2	Cohort 2x2 (Non-Events)	1	0	0.517121	42	1	Neurolept	Neurolept	1993	1	0	well-being	0	0	0	57	3	1	999	999	1	1	1	1	2
Jelicic 1993 (1)	mental distress	3	Cohort 2x2 (Non-Events)	1.875	0.336476	0.483722	42	1	Neurolept	Neurolept	1993	1	0	well-being	0	0	0	57	3	1	999	999	1	1	1	1	2
Jelicic 1993 (1)	mental distress	4	Cohort 2x2 (Events)	0.5625	-0.307976	0.472064	42	1	Neurolept	Neurolept	1993	1	0	well-being	0	0	0	57	3	1	999	999	1	1	1	1	2
Jelicic 1993 (1)	mental distress	5	Cohort 2x2 (Non-Events)	1	0	0.517121	42	1	Neurolept	Neurolept	1993	1	0	well-being	0	0	0	57	3	1	999	999	1	1	1	1	2
Jelicic 1993 (1)	mental distress	6	Cohort 2x2 (Non-Events)	0.533333	-0.336476	0.639904	42	1	Neurolept	Neurolept	1993	1	0	well-being	0	0	0	57	3	1	999	999	1	1	1	1	2
Jelicic 1993 (1)	length of procedure	1	Independent groups (means, p)	1	0	0.423724	42	1	Neurolept	Neurolept	1993	1	0	length of procedure	0	0	0	57	3	1	999	999	1	1	1	1	2
Jelicic 1993 (1)	physiological parameters	1	Independent groups (means, p)	3.05636	0.598018	0.431194	42	1	Neurolept	Neurolept	1993	1	0	blood loss	0	0	0	57	3	1	999	999	1	1	1	1	2
Jelicic 1993 (2)	mental distress	1	Cohort 2x2 (Events)	2.04545	0.382586	0.507756	41	1	Neurolept	Neurolept	1993	0	0	well-being	0	0	0	57	1	1	999	999	1	1	1	1	2
Jelicic 1993 (2)	mental distress	2	Cohort 2x2 (Non-Events)	0.742857	-0.158917	0.51273	41	1	Neurolept	Neurolept	1993	0	0	well-being	0	0	0	57	1	1	999	999	1	1	1	1	2
Jelicic 1993 (2)	mental distress	3	Cohort 2x2 (Non-Events)	3	0.587342	0.506012	41	1	Neurolept	Neurolept	1993	0	0	well-being	0	0	0	57	1	1	999	999	1	1	1	1	2
Jelicic 1993 (2)	mental distress	4	Cohort 2x2 (Events)	0.1875	-0.894945	0.506012	41	1	Neurolept	Neurolept	1993	0	0	well-being	0	0	0	57	1	1	999	999	1	1	1	1	2
Jelicic 1993 (2)	mental distress	5	Cohort 2x2 (Non-Events)	0.327273	-0.597152	0.507756	41	1	Neurolept	Neurolept	1993	0	0	well-being	0	0	0	57	1	1	999	999	1	1	1	1	2
Jelicic 1993 (2)	mental distress	6	Cohort 2x2 (Non-Events)	0.5	-0.370572	0.64006	41	1	Neurolept	Neurolept	1993	0	0	well-being	0	0	0	57	1	1	999	999	1	1	1	1	2
Jelicic 1993 (2)	length of procedure	2	Independent groups (means, p)	0.93176	-0.0377873	0.425878	41	1	Neurolept	Neurolept	1993	0	0	length of procedure	0	0	0	57	1	1	999	999	1	1	1	1	2
Jelicic 1993 (2)	physiological parameters	2	Independent groups (means, p)	0.3245	-0.601701	0.433648	41	1	Neurolept	Neurolept	1993	0	0	blood loss	0	0	0	57	1	1	999	999	1	1	1	1	2
Jelicic 1993 (3)	mental distress	1	Cohort 2x2 (Events)	1.07143	0.0368851	0.51781	41	1	Neurolept	Neurolept	1993	1	0	well-being	0	0	0	57	2	1	999	999	1	1	1	1	2
Jelicic 1993 (3)	mental distress	2	Cohort 2x2 (Non-Events)	0.933333	-0.0368851	0.51781	41	1	Neurolept	Neurolept	1993	1	0	well-being	0	0	0	57	2	1	999	999	1	1	1	1	2
Jelicic 1993 (3)	mental distress	3	Cohort 2x2 (Non-Events)	1.125	0.0629694	0.475683	41	1	Neurolept	Neurolept	1993	1	0	well-being	0	0	0	57	2	1	999	999	1	1	1	1	2
Jelicic 1993 (3)	mental distress	4	Cohort 2x2 (Events)	0.321429	-0.606785	0.484542	41	1	Neurolept	Neurolept	1993	1	0	well-being	0	0	0	57	2	1	999	999	1	1	1	1	2
Jelicic 1993 (3)	mental distress	5	Cohort 2x2 (Non-Events)	0.6	-0.273099	0.50953	41	1	Neurolept	Neurolept	1993	1	0	well-being	0	0	0	57	2	1	999	999	1	1	1	1	2
Jelicic 1993 (3)	mental distress	6	Cohort 2x2 (Non-Events)	0.5	-0.370572	0.64006	41	1	Neurolept	Neurolept	1993	1	0	well-being	0	0	0	57	2	1	999	999	1	1	1	1	2
Jelicic 1993 (3)	length of procedure	3	Independent groups (means, p)	0.93176	-0.0377873	0.425878	41	1	Neurolept	Neurolept	1993	1	0	length of procedure	0	0	0	57	2	1	999	999	1	1	1	1	2
Jelicic 1993 (3)	physiological parameters	3	Independent groups (means, p)	0.3245	-0.601701	0.433648	41	1	Neurolept	Neurolept	1993	1	0	blood loss	0	0	0	57	2	1	999	999	1	1	1	1	2
Korunka 1992	pain intensity	1	Independent groups (means, SD's)	1.85774	0.339049	0.192505	108	1	Inhalation	other	1992	0	1	pain intensity	1	0	1	45	999	0	999	999	1	1	1	1	2
Korunka 1992	pain intensity	2	Independent groups (means, SD's)	1	0	0.191118	108	1	Inhalation	other	1992	0	1	pain intensity	1	0	1	45	999	0	999	999	1	1	1	1	2
Korunka 1992	pain medication	1	Independent groups (means, SD's)	2.09665	0.405277	0.193097	108	1	Inhalation	other	1992	0	1	analgetics	0	0	0	45	999	0	999	999	1	1	1	1	2
Korunka 1992	length of procedure	1	Independent groups (means, SD's)	0.954316	-0.0255973	0.191126	108	1	Inhalation	other	1992	0	1	length of procedure	0	0	0	45	999	0	999	999	1	1	1	1	2
Lebovits 1999	pain intensity	1	Cohen's d, SE	1	0	0.236354	70	1	Intraveneous	other	1999	1	0	pain intensity	0	1	1	999	999	0	1	999	1	1	1	1	2
Lebovits 1999	pain medication	1	Cohen's d, SE	1	0	0.236354	70	1	Intraveneous	other	1999	1	0	analgetics	0	1	1	999	999	0	1	999	1	1	1	1	2
Lebovits 1999	PONV	1	Cohort 2x2 (Non-Events)	5.32258	0.911594	0.612636	70	1	Intraveneous	other	1999	1	0	PONV	0	0	0	999	999	0	1	999	1	1	1	1	2
Lebovits 1999	PONV	2	Cohort 2x2 (Non-Events)	5.32258	0.911594	0.612636	70	1	Intraveneous	other	1999	1	0	PONV	0	0	0	999	999	0	1	999	1	1	1	1	2
Lebovits 1999	PONV	3	Cohort 2x2 (Non-Events)	3.2	0.63418	0.46624	70	1	Intraveneous	other	1999	1	0	PONV	0	0	0	999	999	0	1	999	1	1	1	1	2
Lebovits 1999	PONV	4	Cohort 2x2 (Non-Events)	0.62212	-0.258776	0.35003	70	1	Intraveneous	other	1999	1	0	PONV	0	0	0	999	999	0	1	999	1	1	1	1	2
Lebovits 1999	recovery	1	Cohort 2x2 (Non-Events)	1.77333	0.312339	0.26351	70	1	Intraveneous	other	1999	1	0	health status	0	0	0	999	999	0	1	999	1	1	1	1	2
Lebovits 1999	length of procedure	1	Independent groups (means, SD's)	0.852467	-0.0870291	0.23661	70	1	Intraveneous	other	1999	1	0	length of procedure	0	0	0	999	999	0	1	999	1	1	1	1	2
Liu 1992	mental distress	1	Independent groups (means, SD's)	0.869305	-0.0759813	0.281294	49	1	Inhalation	other	1992	1	1	mood	1	0	1	81	3	0	999	999	1	1	1	1	2
Liu 1992	pain intensity	1	Independent groups (means, SD's)	0.67819	-0.210662	0.281993	49	1	Inhalation	other	1992	1	1	pain intensity	0	0	0	81.4	3	0	999	999	1	1	1	1	2
Liu 1992	pain medication	1	Independent groups (means, SD's)	0.372524	-0.535678	0.286348	49	1	Inhalation	other	1992	1	1	analgetics	0	0	0	81.4	3	0	999	999	1	1	1	1	2
Liu 1992	pain medication	2	Independent groups (means, SD's)	0.656479	-0.228312	0.282133	49	1	Inhalation	other	1992	1	1	analgetics	0	0	0	81.4	3	0	999	999	1	1	1	1	2
Liu 1992	PONV	1	Independent groups (means, SD's)	0.609131	-0.268921	0.282498	49	1	Inhalation	other	1992	1	1	PONV	0	0	0	81.4	3	0	999	999	1	1	1	1	2
Liu 1992	recovery	2	Independent groups (means, SD's)	0.626972	-0.253261	0.282351	49	1	Inhalation	other	1992	1	1	pyrexia	0	0	0	81.4	3	0	999	999	1	1	1	1	2
Liu 1992	recovery	3	Independent groups (means, SD's)	0.585219	-0.290646	0.282718	49	1	Inhalation	other	1992	1	1	wound healing	0	0	0	81.4	3	0	999	999	1	1	1	1	2
Liu 1992	recovery	4	Independent groups (means, SD's)	0.773154	-0.139569	0.281542	49	1	Inhalation	other	1992	1	1	mobility	0	0	0	81.4	3	0	999	999	1	1	1	1	2
Liu 1992	recovery	5	Independent groups (means, SD's)	1.8975	0.347482	0.283372	49	1	Inhalation	other	1992	1	1	bowel difficulties	0	0	0	81.4	3	0	999	999	1	1	1	1	2
Liu 1992	length of procedure	1	Independent groups (means, SD's)	0.402304	-0.493957	0.285582	49	1	Inhalation	other	1992	1	1	length of procedure	0	0	0	81.4	3	0	999	999	1	1	1	1	2
Liu 1992	physiological parameters	1	Independent groups (means, SD's)	14.3787	1.44613	0.316871	49	1	Inhalation	other	1992	1	1	blood loss	0	0	0	81.4	3	0	999	999	1	1	1	1	2
Liu 1993	antiemetics	2	Cohen's d, SE	1	0	0.181824	119	1	999	other	1993	1	0	antiemetics	0	1	1	999	999	0	999	999	999	1	1	999	2
Liu 1993	pain intensity	1	Cohen's d, SE	1	0	0.181824	119	1	999	other	1993	1	0	pain intensity	0	1	1	999	999	0	999	999	999	1	999	999	2
Liu 1993	pain medication	1	Cohen's d, SE	1	0	0.181824	119	1	999	other	1993	1	0	analgetics	0	1	1	999	999	0	999	999	999	1	1	999	2
Liu 1993	recovery	1	Independent groups (means, SD's)	2.48599	0.498854	0.185067	119	1	999	other	1993	1	0	health status	0	0	0	999	999	0	999	999	999	1	1	999	2
Liu 1993	recovery	2	Cohen's d, SE	1	0	0.181824	119	1	999	other	1993	1	0	mobility	0	1	1	999	999	0	999	999	999	1	1	999	2
Liu 1993	recovery	3	Cohen's d, SE	1	0	0.181824	119	1	999	other	1993	1	0	pyrexia	0	1	1	999	999	0	999	999	999	1	1	999	2
Maroof 1997	antiemetics	1	Cohort 2x2 (Non-Events)	7.66667	1.10535	0.457308	50	1	Inhalation	other	1997	1	0	antiemetics	0	0	0	125.6	3	0	999	999	999	999	1	1	2
Maroof 1997	PONV	2	Cohort 2x2 (Non-Events)	2.66667	0.532266	0.316557	50	1	Inhalation	other	1997	1	0	PONV	0	0	0	125.6	3	0	999	999	999	999	1	1	2
Maroof 1997	PONV	3	Independent groups (means, SD's)	14.5367	1.45255	0.314015	50	1	Inhalation	other	1997	1	0	PONV	0	0	0	125.6	3	0	999	999	999	999	1	1	2
Maroof 1997	recovery	1	Independent groups (means, SD's)	3.52567	0.683801	0.286675	50	1	Inhalation	other	1997	1	0	fluid replacement	0	0	0	125.6	3	0	999	999	999	999	1	1	2
Maroof 1997	length of procedure	1	Independent groups (means, SD's)	0.382232	-0.5219	0.28325	50	1	Inhalation	other	1997	1	0	length of procedure	0	0	0	125.6	3	0	999	999	999	999	1	1	2
Mastropietro 1998 (1)	pain intensity	1	Independent groups (means, SD's)	4.58121	0.825347	0.305805	66	1	Inhalation	other	1998	0	0	pain intensity	0	0	0	999	1	1	1	999	999	1	999	1	2
Mastropietro 1998 (1)	pain intensity	2	Independent groups (Sample size, p)	4.38676	0.801826	0.305159	66	1	Inhalation	other	1998	0	0	pain intensity	0	0	0	999	1	1	1	999	999	1	999	1	2
Mastropietro 1998 (1)	pain intensity	3	Independent groups (means, SD's)	8.18878	1.14031	0.316068	66	1	Inhalation	other	1998	0	0	pain intensity	0	0	0	999	1	1	1	999	999	1	999	1	2
Mastropietro 1998 (1)	pain medication	1	Independent groups (means, SD's)	3.03094	0.601332	0.300369	66	1	Inhalation	other	1998	0	0	analgetics	0	0	0	999	1	1	1	999	999	1	999	1	2
Mastropietro 1998 (1)	pain medication	3	Independent groups (means, SD's)	1.05597	0.0295348	0.294114	66	1	Inhalation	other	1998	0	0	analgetics	0	0	0	999	1	1	1	999	999	1	999	1	2
Mastropietro 1998 (1)	length of procedure	1	Independent groups (means, SD's)	0.880705	-0.0688883	0.294181	66	1	Inhalation	other	1998	0	0	length of procedure	0	0	0	999	1	1	1	999	999	1	999	1	2
Mastropietro 1998 (2)	pain intensity	4	Independent groups (means, SD's)	0.482252	-0.394491	0.311434	59	1	Inhalation	other	1998	0	0	pain intensity	0	0	0	999	1	1	1	999	999	1	999	1	2
Mastropietro 1998 (2)	pain intensity	5	Independent groups (Sample size, p)	1.02255	0.0120618	0.308412	59	1	Inhalation	other	1998	0	0	pain intensity	0	0	0	999	1	1	1	999	999	1	999	1	2
Mastropietro 1998 (2)	pain intensity	6	Independent groups (means, SD's)	2.13988	0.411509	0.311699	59	1	Inhalation	other	1998	0	0	pain intensity	0	0	0	999	1	1	1	999	999	1	999	1	2
Mastropietro 1998 (2)	pain medication	5	Independent groups (means, SD's)	1.72476	0.294853	0.310102	59	1	Inhalation	other	1998	0	0	analgetics	0	0	0	999	1	1	1	999	999	1	999	1	2
Mastropietro 1998 (2)	pain medication	7	Independent groups (means, SD's)	1.47007	0.208426	0.309256	59	1	Inhalation	other	1998	0	0	analgetics	0	0	0	999	1	1	1	999	999	1	999	1	2
Mastropietro 1998 (2)	length of procedure	2	Independent groups (means, SD's)	1.90017	0.347244	0.310755	59	1	Inhalation	other	1998	0	0	length of procedure	0	0	0	999	1	1	1	999	999	1	999	1	2
Mc Lintock 1990	pain intensity	1	Independent groups (means, SD's)	4.14897	0.774277	0.264466	60	1	Inhalation	other	1990	0	1	pain intensity	1	0	1	61.7	3	0	999	999	1	1	1	1	2
Mc Lintock 1990	pain intensity	2	Independent groups (means, SD's)	1.05299	0.0280973	0.254859	60	1	Inhalation	other	1990	0	1	pain intensity	1	0	1	61.7	3	0	999	999	1	1	1	1	2
Mc Lintock 1990	pain intensity	3	Independent groups (means, SD's)	1.05648	0.0298958	0.25486	60	1	Inhalation	other	1990	0	1	pain intensity	1	0	1	61.7	3	0	999	999	1	1	1	1	2
Mc Lintock 1990	pain intensity	4	Independent groups (means, SD's)	0.776876	-0.137389	0.255154	60	1	Inhalation	other	1990	0	1	pain intensity	1	0	1	61.7	3	0	999	999	1	1	1	1	2
Mc Lintock 1990	pain medication	1	Independent groups (means, t)	2.88177	0.575951	0.260213	60	1	Inhalation	other	1990	0	1	analgetics	0	0	0	61.7	3	0	999	999	1	1	1	1	2
Mc Lintock 1990	PONV	1	Cohort 2x2 (Non-Events)	0.669118	-0.218645	0.282588	60	1	Inhalation	other	1990	0	1	PONV	0	0	0	61.7	3	0	999	999	1	1	1	1	2
McWilliams 1990	antiemetics	1	Independent groups (means, SD's)	1.4417	0.19907	0.255493	60	1	999	other	1990	0	0	antiemetics	1	0	1	999	1	1	1	1	1	1	1	999	2
McWilliams 1990	pain medication	2	Independent groups (means, SD's)	1.53316	0.232541	0.255728	60	1	999	other	1990	0	0	analgetics	1	0	1	999	1	1	1	1	1	1	1	999	2
McWilliams 1990	pain medication	3	Independent groups (means, SD's)	0.840054	-0.0948427	0.254993	60	1	999	other	1990	0	0	analgetics	1	0	1	999	1	1	1	1	1	1	1	999	2
McWilliams 1990	recovery	1	Independent groups (means, SD's)	0.585027	-0.291728	0.256233	60	1	999	other	1990	0	0	general recovery	1	0	1	999	1	1	1	1	1	1	1	999	2
McWilliams 1990	recovery	2	Independent groups (means, SD's)	0.669371	-0.218438	0.255625	60	1	999	other	1990	0	0	general recovery	1	0	1	999	1	1	1	1	1	1	1	999	2
Melzack 1996	pain intensity	1	Independent groups (means, SD's)	0.179001	-0.90841	0.451759	20	0	Inhalation	other	1996	0	1	pain intensity	0	0	0	84	1	1	1	999	1	1	1	1	2
Melzack 1996	pain intensity	2	Independent groups (means, SD's)	0.201412	-0.846123	0.448725	20	0	Inhalation	other	1996	0	1	pain intensity	0	0	0	84	1	1	1	999	1	1	1	1	2
Melzack 1996	pain intensity	3	Independent groups (means, SD's)	0.834118	-0.0957746	0.428585	20	0	Inhalation	other	1996	0	1	pain intensity	0	0	0	84	1	1	1	999	1	1	1	1	2
Melzack 1996	pain intensity	4	Independent groups (means, SD's)	0.828126	-0.0995817	0.428607	20	0	Inhalation	other	1996	0	1	pain intensity	0	0	0	84	1	1	1	999	1	1	1	1	2
Melzack 1996	pain intensity	5	Independent groups (means, SD's)	0.305725	-0.625756	0.439596	20	0	Inhalation	other	1996	0	1	pain intensity	0	0	0	84	1	1	1	999	1	1	1	1	2
Melzack 1996	pain intensity	6	Independent groups (means, SD's)	0.453708	-0.417305	0.43337	20	0	Inhalation	other	1996	0	1	pain intensity	0	0	0	84	1	1	1	999	1	1	1	1	2
Melzack 1996	pain intensity	7	Independent groups (means, SD's)	0.530026	-0.335211	0.431584	20	0	Inhalation	other	1996	0	1	pain intensity	0	0	0	84	1	1	1	999	1	1	1	1	2
Melzack 1996	pain intensity	8	Independent groups (means, SD's)	0.259386	-0.712549	0.442887	20	0	Inhalation	other	1996	0	1	pain intensity	0	0	0	84	1	1	1	999	1	1	1	1	2
Melzack 1996	length of procedure	1	Independent groups (means, SD's)	0.463422	-0.406119	0.433104	20	0	Inhalation	other	1996	0	1	length of procedure	0	0	0	84	1	1	1	999	1	1	1	1	2
Moix 1996	mental distress	1	Independent groups (means, SD's)	0.695156	-0.194398	0.374428	27	0	Inhalation	other	1996	0	0	anxiety	0	0	0	999	1	1	999	999	1	1	1	999	2
Moix 1996	pain intensity	1	Independent groups (means, SD's)	0.761841	-0.145426	0.374017	27	0	Inhalation	other	1996	0	0	pain intensity	0	0	0	999	1	1	999	999	1	1	1	999	2
Moix 1996	pain medication	1	Cohort 2x2 (Non-Events)	1.02857	0.0150194	0.447331	27	0	Inhalation	other	1996	0	0	analgetics	0	0	0	999	1	1	999	999	1	1	1	999	2
Moix 1996	PONV	1	Independent groups (means, SD's)	1.48335	0.210804	0.374593	27	0	Inhalation	other	1996	0	0	PONV	0	0	0	999	1	1	999	999	1	1	1	999	2
Moix 1996	recovery	1	Independent groups (means, SD's)	6.13371	0.969697	0.396119	27	0	Inhalation	other	1996	0	0	pyrexia	0	0	0	999	1	1	999	999	1	1	1	999	2
Moix 1996	recovery	2	Independent groups (means, SD's)	0.902202	-0.0550219	0.373568	27	0	Inhalation	other	1996	0	0	general recovery	0	0	0	999	1	1	999	999	1	1	1	999	2
Moix 1996	recovery	3	Independent groups (means, SD's)	1	0	0.373493	27	0	Inhalation	other	1996	0	0	micturition	0	0	0	999	1	1	999	999	1	1	1	999	2
Moix 1996	recovery	4	Cohort 2x2 (Events)	0.545455	-0.323627	0.477325	27	0	Inhalation	other	1996	0	0	digestion	0	0	0	999	1	1	999	999	1	1	1	999	2
Moix 1996	recovery	5	Cohort 2x2 (Events)	0.545455	-0.323627	0.690851	27	0	Inhalation	other	1996	0	0	appetite	0	0	0	999	1	1	999	999	1	1	1	999	2
Moix 1996	recovery	6	Cohort 2x2 (Events)	3.6	0.683914	0.442254	27	0	Inhalation	other	1996	0	0	sleep	0	0	0	999	1	1	999	999	1	1	1	999	2
Moix 1996	recovery	7	Cohort 2x2 (Events)	1.83333	0.323627	0.477325	27	0	Inhalation	other	1996	0	0	bowel function	0	0	0	999	1	1	999	999	1	1	1	999	2
Moix 1996	recovery	8	Cohort 2x2 (Non-Events)	3	0.585729	0.451347	27	0	Inhalation	other	1996	0	0	complications	0	0	0	999	1	1	999	999	1	1	1	999	2
Moix 1996	length of procedure	1	Independent groups (means, SD's)	4.61418	0.817508	0.389709	27	0	Inhalation	other	1996	0	0	length of procedure	0	0	0	999	1	1	999	999	1	1	1	999	2
Moix 1996	physiological parameters	1	Independent groups (Sample size, p)	0.26649	-0.706995	0.385685	27	0	Inhalation	other	1996	0	0	diastolic blood pressure	0	0	0	999	1	1	999	999	1	1	1	999	2
Moix 1996	physiological parameters	2	Independent groups (Sample size, p)	0.303211	-0.637978	0.38345	27	0	Inhalation	other	1996	0	0	systolic blood pressure	0	0	0	999	1	1	999	999	1	1	1	999	2
Moix 1996	physiological parameters	3	Independent groups (Sample size, p)	1	0	0.373493	27	0	Inhalation	other	1996	0	0	heart rate	0	0	0	999	1	1	999	999	1	1	1	999	2
Münch & Zug 1990	mental distress	1	Independent groups (means, p)	3.41677	0.662361	0.335143	36	0	Neurolept	Neurolept	1990	1	1	well-being	1	0	1	999	3	1	999	999	1	1	1	999	2
Münch & Zug 1990	pain intensity	1	Independent groups (means, p)	1.00008	4.11502e-05	0.325926	36	0	Neurolept	Neurolept	1990	1	1	pain intensity	0	1	1	999	3	1	999	999	1	1	1	999	2
Münch & Zug 1990	PONV	1	Cohort 2x2 (Non-Events)	1.57143	0.243655	0.364022	36	0	Neurolept	Neurolept	1990	1	1	PONV	0	0	0	999	3	1	999	999	1	1	1	999	2
Münch & Zug 1990	PONV	2	Independent groups (means, p)	1.00008	4.11502e-05	0.325926	36	0	Neurolept	Neurolept	1990	1	1	PONV	0	1	1	999	3	1	999	999	1	1	1	999	2
Münch & Zug 1990	length of procedure	1	Independent groups (Sample size, p)	1	0	0.325926	36	0	Neurolept	Neurolept	1990	1	1	length of procedure	0	1	1	999	3	1	999	999	1	1	1	999	2
Nilsson 2001	mental distress	1	Independent groups (means, SD's)	1.60553	0.257517	0.260334	59	1	Inhalation	other	2001	1	0	well-being	0	0	0	90	999	1	1	999	1	1	1	999	2
Nilsson 2001	mental distress	2	Independent groups (means, SD's)	1.77375	0.311713	0.260845	59	1	Inhalation	other	2001	1	0	well-being	0	0	0	90	999	1	1	999	1	1	1	999	2
Nilsson 2001	mental distress	3	Independent groups (means, SD's)	0.808499	-0.115622	0.259456	59	1	Inhalation	other	2001	1	0	well-being	0	0	0	90	999	1	1	999	1	1	1	999	2
Nilsson 2001	pain intensity	1	Independent groups (means, SD's)	1	0	0.259234	59	1	Inhalation	other	2001	1	0	pain intensity	0	0	0	90	999	1	1	999	1	1	1	999	2
Nilsson 2001	pain intensity	2	Independent groups (means, SD's)	2.03168	0.38526	0.268415	59	1	Inhalation	other	2001	1	0	pain intensity	0	0	0	90	999	1	1	999	1	1	1	999	2
Nilsson 2001	pain intensity	3	Independent groups (means, SD's)	0.841715	-0.092951	0.322001	59	1	Inhalation	other	2001	1	0	pain intensity	0	0	0	90	999	1	1	999	1	1	1	999	2
Nilsson 2001	pain medication	1	Independent groups (means, SD's)	3.92751	0.744254	0.266236	59	1	Inhalation	other	2001	1	0	analgetics	0	0	0	90	999	1	1	999	1	1	1	999	2
Nilsson 2001	pain medication	2	Independent groups (means, SD's)	1.92712	0.356907	0.259359	59	1	Inhalation	other	2001	1	0	analgetics	0	0	0	90	999	1	1	999	1	1	1	999	2
Nilsson 2001	pain medication	3	Independent groups (means, SD's)	1.29333	0.13994	0.257592	59	1	Inhalation	other	2001	1	0	analgetics	0	0	0	90	999	1	1	999	1	1	1	999	2
Nilsson 2001	pain medication	4	Independent groups (means, SD's)	1.21962	0.108014	0.257462	59	1	Inhalation	other	2001	1	0	analgetics	0	0	0	90	999	1	1	999	1	1	1	999	2
Nilsson 2001	PONV	1	Independent groups (means, SD's)	1.83052	0.328849	0.261026	59	1	Inhalation	other	2001	1	0	PONV	0	0	0	90	999	1	1	999	1	1	1	999	2
Nilsson 2001	PONV	2	Independent groups (means, SD's)	0.859783	-0.0821715	0.259346	59	1	Inhalation	other	2001	1	0	PONV	0	0	0	90	999	1	1	999	1	1	1	999	2
Nilsson 2001	PONV	3	Independent groups (means, SD's)	1	0	0.259234	59	1	Inhalation	other	2001	1	0	PONV	0	0	0	90	999	1	1	999	1	1	1	999	2
Nilsson 2001	recovery	4	Independent groups (means, SD's)	1.37113	0.171678	0.259724	59	1	Inhalation	other	2001	1	0	fatigue	0	0	0	90	999	1	1	999	1	1	1	999	2
Nilsson 2001	recovery	5	Independent groups (means, SD's)	1.83052	0.328849	0.261026	59	1	Inhalation	other	2001	1	0	fatigue	0	0	0	90	999	1	1	999	1	1	1	999	2
Nilsson 2001	recovery	6	Independent groups (means, SD's)	7.50767	1.09649	0.278508	59	1	Inhalation	other	2001	1	0	fatigue	0	0	0	90	999	1	1	999	1	1	1	999	2
Nilsson 2001	recovery	7	Independent groups (means, SD's)	1.44678	0.19997	0.298089	59	1	Inhalation	other	2001	1	0	mobility	0	0	0	90	999	1	1	999	1	1	1	999	2
Nilsson 2001	recovery	8	Independent groups (means, SD's)	0.805721	-0.116957	0.297587	59	1	Inhalation	other	2001	1	0	mobility	0	0	0	90	999	1	1	999	1	1	1	999	2
Nilsson 2001	recovery	9	Independent groups (means, SD's)	0.770724	-0.141	0.297706	59	1	Inhalation	other	2001	1	0	mobility	0	0	0	90	999	1	1	999	1	1	1	999	2
Nilsson 2001	length of procedure	1	Independent groups (means, SD's)	2.08827	0.400598	0.259899	59	1	Inhalation	other	2001	1	0	length of procedure	0	0	0	90	999	1	1	999	1	1	1	999	2
Nilsson 2001	length of procedure	2	Independent groups (means, SD's)	1.81747	0.325035	0.259004	59	1	Inhalation	other	2001	1	0	length of procedure	0	0	0	90	999	1	1	999	1	1	1	999	2
Nilsson 2001	physiological parameters	1	Independent groups (means, SD's)	1.34683	0.161991	0.257701	59	1	Inhalation	other	2001	1	0	blood loss	0	0	0	90	999	1	1	999	1	1	1	999	2
Oddby-Muhrbeck 1995	pain intensity	1	Cohen's d, SE	1	0	0.056369	70	1	Inhalation	other	1995	0	0	pain intensity	0	0	0	62	999	1	999	999	999	999	999	1	2
Oddby-Muhrbeck 1995	pain medication	2	Independent groups (means, SD's)	1.43729	0.197786	0.23699	70	1	Inhalation	other	1995	0	0	analgetics	0	0	0	62	999	1	999	999	999	999	999	1	2
Oddby-Muhrbeck 1995	PONV	2	Cohort 2x2 (Non-Events)	1	0	0.34582	70	1	Inhalation	other	1995	0	0	PONV	0	0	0	62	999	1	999	999	999	999	999	1	2
Oddby-Muhrbeck 1995	PONV	3	Cohort 2x2 (Non-Events)	3.16049	0.627407	0.395663	70	1	Inhalation	other	1995	0	0	PONV	0	0	0	62	999	1	999	999	999	999	999	1	2
Oddby-Muhrbeck 1995	PONV	4	Cohort 2x2 (Non-Events)	0.481481	-0.398499	0.337382	70	1	Inhalation	other	1995	0	0	PONV	0	0	0	62	999	1	999	999	999	999	999	1	2
Oddby-Muhrbeck 1995	PONV	5	Cohort 2x2 (Non-Events)	1.27778	0.133647	0.270346	70	1	Inhalation	other	1995	0	0	PONV	0	0	0	62	999	1	999	999	999	999	999	1	2
Oddby-Muhrbeck 1995	PONV	6	Cohort 2x2 (Non-Events)	2.86391	0.573679	0.269738	70	1	Inhalation	other	1995	0	0	PONV	0	0	0	62	999	1	999	999	999	999	999	1	2
Oddby-Muhrbeck 1995	PONV	7	Independent groups (means, SD's)	2.14769	0.416766	0.239009	70	1	Inhalation	other	1995	0	0	PONV	0	0	0	62	999	1	999	999	999	999	999	1	2
Oddby-Muhrbeck 1995	recovery	1	Independent groups (means, SD's)	1.41308	0.188522	0.236936	70	1	Inhalation	other	1995	0	0	general recovery	0	0	0	62	999	1	999	999	999	999	999	1	2
Oddby-Muhrbeck 1995	length of procedure	1	Independent groups (means, SD's)	1.84927	0.3352	0.238091	70	1	Inhalation	other	1995	0	0	length of procedure	0	0	0	62	999	1	999	999	999	999	999	1	2
Oddby-Muhrbeck 1995	length of procedure	2	Independent groups (means, SD's)	1.93492	0.359884	0.238348	70	1	Inhalation	other	1995	0	0	length of procedure	0	0	0	62	999	1	999	999	999	999	999	1	2
Oddby-Muhrbeck 1995	physiological parameters	1	Independent groups (means, SD's)	1.01969	0.010633	0.236401	70	1	Inhalation	other	1995	0	0	blood loss	0	0	0	62	999	1	999	999	999	999	999	1	2
Pearson 1961	pain medication	1	Independent groups (means, SD's)	0.923142	-0.0436714	0.220553	81	1	999	other	1961	0	0	analgetics	0	0	0	999	999	1	999	999	1	1	1	999	2
Pearson 1961	recovery	1	Independent groups (means, SD's)	0.88031	-0.0696145	0.220594	81	1	999	other	1961	0	0	general recovery	0	0	0	999	999	1	999	999	1	1	1	999	2
Rosenberg 1992	antiemetics	3	Independent groups (means, SD's)	1.34015	0.159426	0.249302	65	1	Inhalation	other	1992	1	1	antiemetics	0	0	0	114	3	1	999	999	1	1	1	999	2
Rosenberg 1992	mental distress	1	Means, SD in each group	1.46484	0.207951	0.245811	65	1	Inhalation	other	1992	1	1	anxiety	0	0	0	114	3	1	999	999	1	1	1	999	2
Rosenberg 1992	mental distress	2	Means, SD in each group	0.472993	-0.40767	0.251533	65	1	Inhalation	other	1992	1	1	anxiety	0	0	0	114	3	1	999	999	1	1	1	999	2
Rosenberg 1992	pain intensity	1	Independent groups (means, SD's)	1.01777	0.00959398	0.245135	65	1	Inhalation	other	1992	1	1	pain intensity	0	0	0	114	3	1	999	999	1	1	1	999	2
Rosenberg 1992	pain intensity	2	Independent groups (means, SD's)	0.705909	-0.18964	0.24947	65	1	Inhalation	other	1992	1	1	pain intensity	0	0	0	114	3	1	999	999	1	1	1	999	2
Rosenberg 1992	pain medication	1	Independent groups (means, SD's)	3.12344	0.620175	0.254955	65	1	Inhalation	other	1992	1	1	analgetics	0	0	0	114	3	1	999	999	1	1	1	999	2
Rosenberg 1992	pain medication	2	Independent groups (means, SD's)	5.52453	0.930697	0.262344	65	1	Inhalation	other	1992	1	1	analgetics	0	0	0	114	3	1	999	999	1	1	1	999	2
Rosenberg 1992	pain medication	4	Independent groups (means, SD's)	0.982024	-0.00987723	0.248898	65	1	Inhalation	other	1992	1	1	analgetics	0	0	0	114	3	1	999	999	1	1	1	999	2
Rosenberg 1992	pain medication	5	Independent groups (means, SD's)	0.993601	-0.00349548	0.248897	65	1	Inhalation	other	1992	1	1	analgetics	0	0	0	114	3	1	999	999	1	1	1	999	2
Rosenberg 1992	recovery	1	Independent groups (means, SD's)	2.20703	0.43098	0.253781	65	1	Inhalation	other	1992	1	1	mobility	0	0	0	114	3	1	999	999	1	1	1	999	2
Rosenberg 1992	recovery	2	Independent groups (means, SD's)	0.977281	-0.0125055	0.25499	65	1	Inhalation	other	1992	1	1	pyrexia	0	0	0	114	3	1	999	999	1	1	1	999	2
Rosenberg 1992	recovery	3	Independent groups (means, SD's)	0.799685	-0.121642	0.255229	65	1	Inhalation	other	1992	1	1	pyrexia	0	0	0	114	3	1	999	999	1	1	1	999	2
Rosenberg 1992	recovery	4	Independent groups (means, SD's)	3.37588	0.660241	0.286339	65	1	Inhalation	other	1992	1	1	micturition	0	0	0	114	3	1	999	999	1	1	1	999	2
Rosenberg 1992	length of procedure	1	Independent groups (means, SD's)	0.927659	-0.0409048	0.24516	65	1	Inhalation	other	1992	1	1	length of procedure	0	0	0	114	3	1	999	999	1	1	1	999	2
Steinberg 1993	mental distress	1	Cohen's d, SE	1	0	0.254649	60	1	Inhalation	other	1993	1	0	anxiety	0	1	1	999	999	0	999	999	1	1	1	999	2
Steinberg 1993	pain intensity	1	Independent groups (means, SD's)	1.03424	0.0183224	0.254851	60	1	Inhalation	other	1993	1	0	pain intensity	0	0	0	999	999	0	999	999	1	1	1	999	2
Steinberg 1993	pain intensity	2	Independent groups (means, SD's)	1.65146	0.272989	0.256061	60	1	Inhalation	other	1993	1	0	pain intensity	0	0	0	999	999	0	999	999	1	1	1	999	2
Steinberg 1993	pain intensity	3	Independent groups (means, SD's)	1.50112	0.221048	0.255643	60	1	Inhalation	other	1993	1	0	pain intensity	0	0	0	999	999	0	999	999	1	1	1	999	2
Steinberg 1993	pain intensity	4	Independent groups (means, SD's)	1.25468	0.123462	0.255095	60	1	Inhalation	other	1993	1	0	pain intensity	0	0	0	999	999	0	999	999	1	1	1	999	2
Steinberg 1993	pain medication	2	Independent groups (means, SD's)	1.16602	0.0835808	0.25496	60	1	Inhalation	other	1993	1	0	analgetics	0	0	0	999	999	0	999	999	1	1	1	999	2
Steinberg 1993	pain medication	3	Independent groups (means, SD's)	2.10328	0.404588	0.257508	60	1	Inhalation	other	1993	1	0	analgetics	0	0	0	999	999	0	999	999	1	1	1	999	2
Steinberg 1993	PONV	1	Cohen's d, SE	1	0	0.254649	60	1	Inhalation	other	1993	1	0	PONV	0	1	1	999	999	0	999	999	1	1	1	999	2
Steinberg 1993	PONV	2	Cohen's d, SE	1	0	0.254649	60	1	Inhalation	other	1993	1	0	PONV	0	1	1	999	999	0	999	999	1	1	1	999	2
Van der Laan 1996	mental distress	1	Independent groups (means, SD's)	0.854215	-0.0851485	0.310091	40	1	Inhalation	other	1996	0	0	anxiety	0	0	0	76	999	0	999	999	1	1	1	1	2
Van der Laan 1996	pain intensity	1	Independent groups (means, SD's)	1.23741	0.115111	0.310212	40	1	Inhalation	other	1996	0	0	pain intensity	0	0	0	76	999	0	999	999	1	1	1	1	2
Van der Laan 1996	pain intensity	2	Independent groups (means, SD's)	0.612552	-0.264849	0.311356	40	1	Inhalation	other	1996	0	0	pain intensity	0	0	0	76	999	0	999	999	1	1	1	1	2
Van der Laan 1996	pain intensity	3	Independent groups (means, SD's)	1	0	0.309945	40	1	Inhalation	other	1996	0	0	pain intensity	0	0	0	76	999	0	999	999	1	1	1	1	2
Van der Laan 1996	pain intensity	4	Independent groups (means, SD's)	0.880912	-0.0685181	0.31004	40	1	Inhalation	other	1996	0	0	pain intensity	0	0	0	76	999	0	999	999	1	1	1	1	2
Van der Laan 1996	pain medication	1	Independent groups (means, SD's)	1	0	0.309945	40	1	Inhalation	other	1996	0	0	analgetics	0	0	0	76	999	0	999	999	1	1	1	1	2
Van der Laan 1996	PONV	1	Independent groups (means, SD's)	1.57717	0.246214	0.311165	40	1	Inhalation	other	1996	0	0	PONV	0	0	0	76	999	0	999	999	1	1	1	1	2
Van der Laan 1996	PONV	2	Independent groups (means, SD's)	2.08862	0.397987	0.313123	40	1	Inhalation	other	1996	0	0	PONV	0	0	0	76	999	0	999	999	1	1	1	1	2
Van der Laan 1996	PONV	3	Independent groups (means, SD's)	1.32905	0.153717	0.310421	40	1	Inhalation	other	1996	0	0	PONV	0	0	0	76	999	0	999	999	1	1	1	1	2
Van der Laan 1996	PONV	4	Independent groups (means, SD's)	1.2811	0.133862	0.310306	40	1	Inhalation	other	1996	0	0	PONV	0	0	0	76	999	0	999	999	1	1	1	1	2
Van der Laan 1996	length of procedure	1	Independent groups (means, SD's)	1.76607	0.307342	0.311844	40	1	Inhalation	other	1996	0	0	length of procedure	0	0	0	76	999	0	999	999	1	1	1	1	2
Williams 1994	pain medication	1	Cohen's d, SE	1	0	0.278646	51	1	Inhalation	other	1994	1	0	analgetics	0	1	1	999	3	0	999	999	1	999	1	1	2
Williams 1994	pain medication	2	Independent groups (means, SD's)	3.29045	0.646544	0.285648	51	1	Inhalation	other	1994	1	0	analgetics	0	0	0	999	3	0	999	999	1	999	1	1	2
Williams 1994	PONV	2	Cohort 2x2 (Non-Events)	4.7619	0.847193	0.330484	51	1	Inhalation	other	1994	1	0	PONV	0	0	0	999	3	0	999	999	1	999	1	1	2
Williams 1994	PONV	3	Independent groups (Sample size, p)	2.8026	0.55943	0.28384	51	1	Inhalation	other	1994	1	0	PONV	0	0	0	999	3	0	999	999	1	999	1	1	2
Williams 1994	recovery	1	Cohen's d, SE	1	0	0.278646	51	1	Inhalation	other	1994	1	0	fluid replacement	0	1	1	999	3	0	999	999	1	999	1	1	2
Williams 1994	length of procedure	1	Cohen's d, SE	1	0	0.278646	51	1	Inhalation	other	1994	1	0	length of procedure	0	1	1	999	3	0	999	999	1	999	1	1	2
Williams 1994	physiological parameters	1	Cohen's d, SE	1	0	0.278646	51	1	Inhalation	other	1994	1	0	blood loss	0	1	1	999	3	0	999	999	1	999	1	1	2
Woo 1987	pain medication	1	Independent groups (means, SD's)	1.11847	0.0577876	0.500523	14	0	Inhalation	other	1987	0	0	analgesics	1	0	1	999	1	0	999	999	999	999	1	999	2

## Sheet: Tabelle1
Bethune 1993	Length of Procedure	1	Independent groups (means, p)	1.0008	0.000429349	0.33982	length of procedure
Block 1991	Length of Procedure	1	Independent groups (means, SD's)	0.794794	-0.126166	0.138107	length of procedure
Block 1991	Length of Procedure	2	Independent groups (means, SD's)	0.788803	-0.130322	0.138116	length of procedure
Boeke 1988	Length of Procedure	1	Independent groups (Sample size, p)	0.808102	-0.115625	0.278863	length of procedure
Boeke 1988	Physiological Parameters	1	Independent groups (Sample size, p)	1	0	0.278623	blood loss
Bonke 1986	Length of Procedure	1	Independent groups (means, SD's)	1.08697	0.0453896	0.252872	length of procedure
Bonke 1986	Physiological Parameters	1	Independent groups (means, SD's)	1.28255	0.135446	0.253136	blood loss
Dawson 2001 (1)	Length of Procedure	1	Independent groups (means, SD's)	0.389089	-0.511704	0.333123	length of procedure
Dawson 2001 (2)	Length of Procedure	2	Independent groups (means, SD's)	0.544469	-0.329432	0.331802	length of procedure
Dawson 2001 (3)	Length of Procedure	3	Independent groups (means, SD's)	1.26884	0.129025	0.330293	length of procedure
De Houwer 1996	Length of Procedure	1	Independent groups (means, SD's)	1.72117	0.293426	0.312062	length of procedure
De Houwer 1996	Physiological Parameters	1	Independent groups (means, SD's)	4.01518	0.751166	0.321496	blood pressure
De Houwer 1996	Physiological Parameters	2	Independent groups (means, SD's)	2.14355	0.412017	0.313733	noradrenalin
De Houwer 1996	Physiological Parameters	3	Independent groups (means, SD's)	2.65388	0.527419	0.315886	adrenalin
Eberhart 1998	Length of Procedure	1	Independent groups (means, SD's)	0.709148	-0.187419	0.235316	length of procedure
Eberhart 1998	Length of Procedure	2	Independent groups (means, SD's)	0.542148	-0.333851	0.236456	length of procedure
Evans & Richardson 1988	Length of Procedure	1	Independent groups (means, SD's)	0.683136	-0.205803	0.314688	length of procedure
Evans & Richardson 1988	Physiological Parameters	1	Independent groups (means, SD's)	0.950907	-0.0271868	0.313839	blood loss
Furlong 1990	Length of Procedure	1	Independent groups (means, p)	1.00106	0.000558218	0.438895	length of procedure
Jelicic 1993 (1)	Length of Procedure	1	Independent groups (means, p)	1	0	0.423724	length of procedure
Jelicic 1993 (1)	Physiological Parameters	1	Independent groups (means, p)	3.05636	0.598018	0.431194	blood loss
Jelicic 1993 (2)	Length of Procedure	2	Independent groups (means, p)	0.93176	-0.0377873	0.425878	length of procedure
Jelicic 1993 (2)	Physiological Parameters	2	Independent groups (means, p)	0.3245	-0.601701	0.433648	blood loss
Jelicic 1993 (3)	Length of Procedure	3	Independent groups (means, p)	0.93176	-0.0377873	0.425878	length of procedure
Jelicic 1993 (3)	Physiological Parameters	3	Independent groups (means, p)	0.3245	-0.601701	0.433648	blood loss
Korunka 1992	Length of Procedure	1	Independent groups (means, SD's)	0.954316	-0.0255973	0.191126	length of procedure
Lebovits 1999	Length of Procedure	1	Independent groups (means, SD's)	0.852467	-0.0870291	0.23661	length of procedure
Liu 1992	Length of Procedure	1	Independent groups (means, SD's)	0.402304	-0.493957	0.285582	length of procedure
Liu 1992	Physiological Parameters	1	Independent groups (means, SD's)	14.3787	1.44613	0.316871	blood loss
Maroof 1997	Length of Procedure	1	Independent groups (means, SD's)	0.382232	-0.5219	0.28325	length of procedure
Mastropietro 1998 (1)	Length of Procedure	1	Independent groups (means, SD's)	0.880705	-0.0688883	0.294181	length of procedure
Mastropietro 1998 (2)	Length of Procedure	2	Independent groups (means, SD's)	1.90017	0.347244	0.310755	length of procedure
Melzack 1996	Length of Procedure	1	Independent groups (means, SD's)	0.463422	-0.406119	0.433104	length of procedure
Moix 1996	Length of Procedure	1	Independent groups (means, SD's)	4.61418	0.817508	0.389709	length of procedure
Moix 1996	Physiological Parameters	1	Independent groups (Sample size, p)	0.26649	-0.706995	0.385685	diastolic blood pressure
Moix 1996	Physiological Parameters	2	Independent groups (Sample size, p)	0.303211	-0.637978	0.38345	systolic blood pressure
Moix 1996	Physiological Parameters	4	Independent groups (Sample size, p)	1	0	0.373493	heart rate intra
Münch & Zug 1990	Length of Procedure	1	Independent groups (Sample size, p)	1	0	0.325926	length of procedure
Nilsson 2001	Length of Procedure	1	Independent groups (means, SD's)	2.08827	0.400598	0.259899	length of procedure
Nilsson 2001	Length of Procedure	2	Independent groups (means, SD's)	1.81747	0.325035	0.259004	length of procedure
Nilsson 2001	Physiological Parameters	1	Independent groups (means, SD's)	1.34683	0.161991	0.257701	blood loss
Oddby-Muhrbeck 1995	Length of Procedure	1	Independent groups (means, SD's)	1.84927	0.3352	0.238091	length of procedure
Oddby-Muhrbeck 1995	Length of Procedure	2	Independent groups (means, SD's)	1.93492	0.359884	0.238348	length of procedure
Oddby-Muhrbeck 1995	Physiological Parameters	1	Independent groups (means, SD's)	1.01969	0.010633	0.236401	blood loss
Rosenberg 1992	Length of Procedure	1	Independent groups (means, SD's)	0.927659	-0.0409048	0.24516	length of procedure
Van der Laan 1996	Length of Procedure	1	Independent groups (means, SD's)	1.76607	0.307342	0.311844	length of procedure
Williams 1994	Length of Procedure	1	Cohen's d, SE	1	0	0.278646	length of procedure
Williams 1994	Physiological Parameters	1	Cohen's d, SE	1	0	0.278646	blood loss
